# Supplementary material for: High progesterone levels are associated with family history of premature coronary artery disease in young healthy adult men
Source: PLoS One. 2019 Apr 15;14(4):e0215302. doi: 10.1371/journal.pone.0215302 (PMC6464341; doi:10.1371/journal.pone.0215302)
Supplement: S2 File — Dataset with imputed values using random forest algorithm (used for multivariable analysis). (XLSX) [file pone.0215302.s004.xlsx]

## Sheet: Imputed data
FH of pCAD	Fibrinogen	Total cholesterol	LDL-C	HDL-C	HDL%	Triglycerides	Lp(a)	Apolipoprotein A1	Apolipoprotein B	Glucose	HbA1C	Uric acid	TSH	hsCRP	FSH	LH	Estradiol	Progesterone	Albumin	Testosterone	SHBG	Age	BMI	SBP	DBP	Smoking	WHR
YES	265	4.1	2.53	1.18	29	0.89	93	1.35	0.77	5	5	279	1.15	1.07	2.1	5.7	26.1	0.8	51	13.25	22	29.6904	27.4648	121	72	Current	0.990741
YES	270	2.13	1.68	0.58	27	0.92	7	1.18	0.68	3.4	4.9	245	1.25	0.83	5.8	5.3	23.4	0.9	51	17.55	31.4	27.1178	26.0351	115	60	Current	0.824074
YES	256	3.26	2.19	1.05	32	0.72	3	1.4	0.76	4.1	5.2	251	2.77	0.49	2.8	4.4	22.3	1	50	34.16	42.4	23.9973	21.6713	120	65	Current	0.871287
NO	279	4.47	3.44	0.95	21	1.15	11	1.58	1.25	4.3	5.2	393	1.52	1.36	1.4	3.2	19.5	0.8	52	15.89	29.7	32.7507	27.3216	138	71	Never/former	0.924528
YES	275	9.49	7.48	1.28	13	3.36	7	1.58	2.11	5.1	5.3	389	3.69	2.59	3.4	2.8	12.9	0.7	48	9.74	15.7	28.3644	24.3261	135	85	Never/former	0.981132
YES	232	7.21	5.41	1.23	17	2.58	2	1.6	1.51	5.3	5.2	380	2.02	1.39	6.6	4.5	19.5	0.4	46	16.28	29.8	33.2219	40.9069	132	92	Current	0.97561
YES	252	3.95	2.56	1.16	29	1.1	17	1.23	0.79	5.6	4.9	314	1.83	0.82	5.9	4.3	16.2	0.7	49	15.75	29	31.5479	23.5036	142	83	Current	0.830189
YES	200	4.05	2.46	1.31	32	1.51	92	1.35	0.68	6	5.5	280	3.43	0.62	3	2	12.4	0.9	49	14.94	30.8	18.0603	19.1704	134	73	Never/former	0.755102
YES	315	5.82	3.92	1.67	29	0.97	243	1.78	1.11	5.4	5.3	387	1.24	1.19	4.7	9.1	27.5	0.4	47	18.1	31.9	34.5918	24.1588	130	75	Never/former	0.852632
YES	308	5.17	3.34	1.46	28	1.03	58	1.62	0.98	6	5.5	316	1.02	6.03	1.8	4.6	27.6	0.7	46	10.19	18.4	32.2932	35.9386	140	90	Current	1.04348
YES	236	5.73	3.79	1.62	28	1.06	66	1.86	1.09	5.8	5.1	329	1.23	1.12	3.7	5.9	20.3	0.6	49	14.13	27.5	30.7808	26.5118	138	75	Current	0.970297
YES	247	4.56	2.77	1.73	38	0.71	9	1.57	0.82	5.2	5.2	244	1.47	0.9	6.6	4.9	15.7	1.1	47	23.88	37.6	23.8877	20.3704	128	82	Never/former	0.82
YES	293	6.4	4.66	1.52	24	0.69	13	1.57	1.27	5.5	5.5	362	1.73	0.91	3.5	4.8	16.1	0.6	50	15.25	25.7	31.4356	25.4752	111	72	Never/former	0.898148
YES	336	3.94	2.49	1.16	29	1.22	50	1.33	0.81	5.4	5.2	385	3.38	6.25	1.9	4.7	18.1	0.8	48	10.7	16.6	22.3123	26.2287	108	52	Never/former	0.902913
YES	265	4.16	2.26	1.59	38	1.45	14	1.79	0.67	5.3	5.5	381	1.44	1.73	7	5.5	20	0.7	49	13.27	24.3	29.8137	22.8433	120	80	Never/former	0.794118
YES	206	4.92	3	1.82	37	0.5	15	1.69	0.83	4.8	5.1	241	3.29	0.72	2.2	5	27	0.5	48	31.37	61.5	25.4	22.0968	124	89	Never/former	0.757282
YES	263	4.89	3.14	1.56	32	0.7	28	1.61	0.89	4.8	5.2	263	2.43	0.81	2.3	4.7	14.7	0.3	48	18.32	41.3	23.2712	20.6729	115	71	Never/former	0.778947
YES	266	4.29	2.83	1.44	34	0.63	32	1.46	0.81	4.9	5.1	346	3.37	1.26	3	3	18	0.6	47	12.75	27.3	35.0466	24.1908	117	79	Never/former	0.897196
YES	306	5.18	2.26	2.79	54	0.85	2	2.33	0.66	4.6	5.3	413	2.09	2.06	5.4	4.9	14.8	0.8	51	21.95	46.7	35.6384	16.3725	128	82	Current	0.802469
YES	252	5.36	3.05	2.22	41	0.93	15	1.92	0.85	4.3	5	357	2.66	0.76	1.8	5	40	1	46	30.12	37.7	26.5123	26.0933	130	58	Current	0.828283
YES	328	5.4	3.39	1.37	25	2.62	6	1.7	1.11	5.5	5.2	415	1.46	0.92	4.5	6.6	27.5	0.4	46	22.23	37.3	35.4767	20.9737	174	112	Current	0.869565
YES	299	4.51	2.76	1.33	29	1.09	239	1.44	0.83	5	4.4	302	2.59	1.5	5.3	8.5	14.1	0.7	48	16.6	41.2	30.4411	26.2773	130	80	Never/former	0.792453
YES	315	4.79	2.6	1.97	41	1.13	7	1.75	0.74	5	4.7	245	1.65	2.42	4.8	5.4	24.2	0.3	47	42.2	59.3	23.9863	24.858	122	74	Never/former	1.16667
YES	288	5.45	3.56	1.66	30	1.11	10	1.66	1.03	5.2	5	294	1.5	1.17	1.5	3.2	29.3	0.7	47	21.73	38.3	27.3342	24.9153	122	79	Current	0.894231
YES	187	4.9	3.06	1.66	34	1.06	2	1.69	0.84	5.1	4.8	418	1.41	1.51	5.4	5.3	26.1	0.7	49	15.87	22.4	28.9616	24.811	130	88	Never/former	0.932692
YES	232	5.4	3.52	1.08	20	2.76	9	1.4	1.01	5.2	4.8	391	1.96	1.44	2.1	5.1	31.5	0.9	46	14.09	15.1	27.789	32.0503	128	79	Current	1
YES	270	5.22	3.57	1.03	20	2.71	3	1.39	1.08	4.9	5.1	490	2.08	2.35	4.6	4.5	22.8	0.4	49	11.64	14.3	24.9014	33.9592	123	82	Never/former	1.00926
YES	209	4.23	2.52	1.31	31	1.33	7	1.54	0.7	5.1	5.1	389	2.26	1.08	3.1	10.6	43	0.5	46	24.16	29.8	21.874	27.4653	130	80	Never/former	0.923077
YES	265	4.24	2.55	1.47	35	1.01	24	1.47	0.4	5	4.9	430	2.6	0.71	5	6.7	31.2	0.7	47	25.1	65.2	28.0082	22.4167	120	68	Current	0.911765
YES	271	4.49	2.98	1.44	32	0.85	117	1.52	0.89	5.4	5.2	314	1.48	1.04	5.3	2.8	22.4	1.1	52	19.29	38.9	26.3288	23.8498	101	69	Never/former	0.869565
YES	212	3.86	2.3	1.43	37	0.77	4	1.46	0.64	5.2	5.1	293	2.36	0.42	1.5	6	36.5	0.7	50	27.93	31.9	24.5671	21.4506	136	84	Never/former	0.777778
YES	283	5.2	3.59	1.25	24	1.3	164	1.46	1	4.8	4.9	313	1.26	1.39	10.2	8.9	30.3	0.4	46	17.48	41	35.6904	34.3506	131	82	Never/former	0.991228
YES	218	4.18	2.65	1.53	37	0.53	18	1.47	0.74	5.1	4.6	369	2.91	0.87	3.7	5.3	28.2	1.2	49	23.85	36.4	23.0904	22.6273	123	67	Never/former	0.85
YES	353	5.56	4.05	1.26	23	1.17	2	1.33	1.19	5.5	5.2	491	1.58	6.07	3.8	2.9	25.8	0.9	47	15.9	29.9	23.8521	32	132	75	Current	1.01
YES	318	5.81	4.4	1.52	26	1.02	38	1.52	1.16	5.2	4.9	380	0.72	0.91	7	4.6	19.7	0.6	49	16.05	36.7	35.6164	24.7843	119	81	Never/former	0.947917
YES	265	7.11	4.7	2.06	29	4.4	20	2.2	1.18	5.8	5	315	1.81	1.74	3.6	3.6	36.9	1.2	53	13.72	25	26.5452	29.6296	145	84	Current	1
YES	228	4.2	2.61	1.31	31	0.92	201	2.11	1.14	5.7	5.3	249	2.14	1.55	7.1	4.6	27.1	1.2	48	18.32	46.5	26.9699	26.5832	120	68	Current	0.969388
YES	209	4.97	3.63	1	20	1.91	49	1.15	1.04	5	5	325	2.63	0.99	10	8.1	30.9	0.5	47	17.36	20.7	33.6603	29.0548	144	90	Current	0.899083
YES	187	3.48	1.95	1.44	44	0.5	4	1.3	0.57	4.7	5	398	1.73	0.51	4.4	4.1	21	1	46	10.58	32.4	25.5808	26.1962	125	69	Never/former	0.944444
YES	220	4.22	2.75	1.27	30	1	102	1.35	0.76	5.2	5	342	2.82	0.43	5.8	6.1	21.5	0.9	47	22.08	39.5	27.2301	22.2826	133	81	Current	0.903226
YES	265	4.76	3.27	1.22	26	1.37	116	1.32	0.95	5.9	5.2	322	1.04	0.92	3.4	5.1	18	0.4	45	9	14.7	35.589	31.1532	135	90	Never/former	0.915254
YES	258	5.83	3.7	1.53	26	2.1	11	1.75	0.96	5.3	5.1	338	1.96	0.95	5.9	6.1	21.5	0.6	50	11.87	18.2	34.1068	28.634	126	70	Never/former	0.931373
YES	241	4.5	2.8	1.7	38	0.79	3	1.79	0.77	5.3	4.8	361	2.07	1.21	3.4	3	17.9	0.7	50	17.04	37	32.2219	26.4915	136	92	Never/former	1
YES	221	4.52	2.46	1.79	40	0.78	201	1.57	0.74	5.6	4.7	369	1.87	0.25	1.9	3.7	50.5	0.9	48	21.8	23.6	26.8466	20.8117	131	71	Never/former	1.07812
YES	226	4.85	3.09	1.08	22	2	6	1.38	0.91	5.6	5	383	3.16	0.51	4.2	5.2	25.1	0.5	48	18.95	39.9	28.3288	27.4717	130	70	Never/former	0.90625
YES	327	7.16	5.16	1.69	24	1.27	9	1.7	1.44	5.6	5.4	455	1.78	5.57	3.4	3.1	25.4	0.7	45	18.39	36.5	30.8548	27.4693	120	70	Current	0.91
YES	409	7.03	5.32	1.3	18	1	21	1.51	1.45	5.2	5.4	334	1.55	7.98	3.7	5.4	28.4	0.6	49	13.52	19.9	32.8466	31.5617	130	80	Current	0.980769
YES	295	4.96	3.25	1.47	30	0.95	19	1.37	0.91	5	5	350	2.34	1.24	1.9	2.8	15.7	0.8	47	15.29	34.4	27.1479	27.7177	130	80	Never/former	0.867347
YES	270	4.98	2.89	2.05	41	0.57	8	1.58	0.73	5.2	4.7	336	1.92	0.63	2.4	6.4	32.5	0.2	47	23.02	30.4	23.1014	22.8395	130	80	Current	0.806931
YES	320	7.49	5.37	1.16	15	3.15	305	1.7	1.77	5.8	5.2	333	1.21	4.64	4	7.8	30.8	0.9	48	14	19	25.7288	30.4705	120	80	Never/former	0.938776
YES	356	5.83	3.59	2.11	36	0.71	2	2.06	0.95	5.4	5.1	349	0.73	4.46	6.1	3.5	31.5	0.6	46	13.1	27.9	35.2685	27.143	120	70	Current	0.91
YES	170	5.03	3.28	1.36	27	1.32	208	1.55	0.94	5	4.9	440	1.64	0.66	7.7	8.3	23.9	0.7	47	12.45	17	35.8932	28.3937	135	89	Never/former	0.942308
YES	275	5.51	4.03	1.18	21	1.32	8	1.55	1.28	5.6	4.9	312	0.87	0.96	3.2	3.2	31.9	0.7	45	19.92	24.3	29.137	26.8122	132	85	Never/former	0.971429
YES	198	5.17	3.29	1.65	32	0.85	161	1.72	1.02	5.3	5.4	261	2.29	0.35	6	6.9	29.5	0.5	47	17.04	27.2	31.4384	26.8745	100	60	Current	0.969388
YES	227	6.08	3.65	1.68	28	1.78	54	1.86	1.03	5.6	5.4	302	3.46	0.75	4.3	7.5	26.6	0.5	44	19.35	39.8	35.4959	23.5102	120	80	Current	1.02222
YES	317	4.19	2.58	1.58	38	0.49	45	1.78	0.78	5	5.3	412	2.49	1.52	3.5	4.1	32.8	0.7	47	14.54	40.3	31.0137	26.2911	123	85	Never/former	0.911504
YES	213	5.05	3.38	1.07	21	2.32	1	1.39	1.03	5.2	5.1	409	2.31	0.99	5.2	7.7	23.8	0.9	48	15.35	28	31	24.968	144	83	Never/former	0.861111
YES	317	5.34	3.67	1.21	23	2.21	14	1.42	1.02	5.7	5.7	361	1.34	1.88	5.5	3.3	12.3	0.8	46	16.18	25.4	30.3589	28.089	136	98	Current	0.981818
YES	222	4.81	3.04	1.5	31	0.99	7	1.64	0.82	5.8	5.3	448	1.5	1.66	1.7	2.2	21.3	1	47	10.17	20.6	33.4658	27.143	120	80	Never/former	0.896907
YES	260	5.16	3.7	1.33	26	1.07	92	1.26	0.98	5.7	5.3	362	1.77	0.64	2.4	3.4	30.6	1	50	20.54	38.1	28.9288	24.1633	100	60	Never/former	0.914894
YES	333	8.35	3.21	0.64	8	11.87	1	1.25	1.36	5.5	5.7	339	1.92	0.56	1.7	3.1	16.3	0.3	49	13.84	36	28.1479	27.6817	140	90	Current	0.915789
YES	239	3.87	2.13	1.39	36	0.83	46	1.55	0.7	5.5	4.8	292	2.01	1.55	2.3	3.8	17.1	0.5	49	15.48	29.9	28.0411	29.1145	137	68	Current	0.896552
YES	327	3.99	2.46	1.52	38	0.49	1	1.52	0.69	5.3	5.3	300	1.52	3.66	3.6	3.6	39.7	0.5	47	18.18	36	34.5973	25.3934	120	80	Never/former	0.946237
YES	253	5.23	2.93	2.13	41	0.78	10	1.72	0.89	4.7	5.1	310	1.61	0.66	1.6	2.9	24.9	1.1	49	27.64	39.9	22.1342	22.4712	120	90	Current	0.852273
YES	222	4.85	2.67	2.13	44	0.54	7	1.88	0.77	5.1	5	299	3.27	0.76	8.1	4.2	25.7	0.6	53	21.99	48	30.7863	25.1474	120	80	Never/former	0.9
YES	219	3.11	1.08	2.2	71	0.27	38	1.68	0.36	5.4	5.3	302	2.22	0.64	2.5	3.6	31.2	1	50	16.7	24	30.1479	22.694	109	52	Never/former	0.896907
YES	301	3.38	2.11	1.06	31	0.43	4	1.23	0.68	5.4	5	277	4.2	4.05	6.7	10.1	21.5	0.5	49	11.91	23.8	21.8384	24.9796	127	60	Never/former	0.846154
YES	288	4.74	2.95	1.33	28	1.6	7	1.77	1.1	4.9	5.3	345	2.87	0.91	3.2	3.1	26.3	0.5	48	20.35	45.3	29.6247	28.7606	118	69	Never/former	0.918182
YES	279	5.51	3.89	1.22	22	1.22	3	1.48	1.18	5.1	5.3	392	0.79	1.64	3.1	3.5	22.1	0.4	49	20.17	36.5	30.7836	25.7469	130	76	Current	0.901961
YES	303	5	3.26	1.59	32	0.73	4	1.71	0.93	5	5.2	326	1.39	1.87	3.4	5.6	22.4	0.6	46	18.49	34.4	31.1123	27.7551	136	72	Never/former	0.95098
YES	315	5.88	4.49	0.9	15	1.72	197	1.23	1.31	5.6	5.3	418	0.85	1.28	1.3	1.7	21.6	0.4	46	12.65	20.9	26.2767	29.9616	143	71	Never/former	0.960396
YES	281	7.64	5.94	1.58	21	0.8	24	1.58	1.57	5.3	5.7	368	2.23	0.41	4.8	7.5	20.8	0.7	50	15.53	44.2	35.663	22.5666	129	80	Never/former	0.907216
YES	506	5.82	3.97	0.93	16	2.78	2	1.61	1.47	5.7	5.2	363	1.97	1.69	3	4.9	21.7	0.6	46	19.61	24.8	30.463	30.7564	140	90	Never/former	0.927928
YES	265	6.64	5.25	1.13	17	1.55	16	1.35	1.58	5	5.2	375	2.98	0.5	3.5	2.7	16.9	0.2	50	9.19	15.7	27.2822	38.5052	142	86	Never/former	0.983193
YES	295	6.02	4.23	1.08	18	3.29	3	1.45	1.25	5.7	5.6	422	2.54	1.3	3.8	2.9	24.7	0.5	49	10.65	18.9	33.7233	34.0866	119	81	Never/former	0.991379
YES	260	6.82	4.87	0.97	14	3.61	9	1.44	1.43	5.2	5.5	451	2.16	1.85	5.5	2.9	27.4	0.4	49	11.87	13.7	32.6384	33.6901	118	64	Never/former	1
YES	312	5.63	3.73	1.7	30	1.05	59	1.75	1.05	5.1	5.4	413	2.57	2.09	1.1	3	32.6	1.2	48	19.07	26.9	21.6849	23.3011	114	64	Current	1.01053
YES	277	6.65	4.48	1.54	23	2.18	4	1.61	1.2	4.7	5.2	474	2.18	0.82	5.2	6.5	14.2	0.7	52	9.85	12.5	32.937	27.7551	135	87	Never/former	0.979167
YES	277	3.38	2.07	1.01	30	1.17	12	1.34	0.68	5.1	5.1	391	1	0.56	3	3.9	33.5	0.3	46	17.29	31.3	31.6603	32.7246	128	69	Never/former	0.928571
YES	312	5.36	3.96	0.96	18	1.18	118	1.18	1.14	4.7	5.1	426	1.33	1.82	4.4	2.4	15.4	0.6	47	5.76	11.4	27.4301	28.7211	107	60	Never/former	0.927835
YES	206	6.28	4.37	1.58	25	0.98	4	1.42	1.06	5.4	4.8	368	1.17	0.51	4.8	2.9	19.5	0.7	52	23.38	53.3	33.9397	24.1617	146	85	Never/former	0.863158
YES	359	5.04	3.31	1.4	28	1.09	210	1.3	0.94	4.6	5.2	274	1.41	2.78	2.5	3.9	31.4	0.5	50	19.61	46.8	35.0493	22.2041	121	72	Never/former	0.897727
YES	270	6.45	4.72	1.05	16	3.28	7	1.28	1.28	5.2	5.5	378	1.64	0.6	2.5	7.2	24.2	0.6	47	8.71	7.9	29.8849	31.3091	154	83	Never/former	0.92381
YES	325	5.92	4.08	1.49	25	1.34	270	1.57	1.2	5.3	5.3	243	1.23	1.66	2.5	3.9	22.6	0.4	43	9.43	22.4	35.6658	34.2561	146	95	Never/former	1.0099
YES	341	5.35	3.86	0.72	13	2.74	13	1.13	1.2	4.7	5.2	402	1.96	2.49	2.4	3.6	25.8	0.6	48	8.37	23.1	32.7315	38.3142	118	66	Current	1.01923
YES	301	5.35	3.59	1.23	23	1.69	18	1.17	0.97	5	5.5	293	2.64	0.42	2.2	4	40.4	1	48	16.07	20.3	21.326	25.8806	141	87	Current	0.921348
YES	275	4.61	3.22	0.98	21	1.29	22	0.99	0.88	5.2	5.4	326	1.61	0.83	2.3	4.5	24.7	0.6	43	13.99	19.5	27.1753	25.7959	113	66	Current	0.898876
YES	258	5.53	4.11	1.02	18	1.37	5	1.15	1.08	5.5	5	396	1.48	1.02	4.7	4.7	7	0.6	50	14.59	24.8	29.1836	23.5898	154	82	Never/former	0.860215
YES	379	4.33	2.69	1.39	32	0.92	7	1.47	0.81	5.2	5.1	341	1.98	2.82	2.3	2.5	18.6	0.5	49	11.44	21.4	29.1863	29.0367	123	71	Never/former	0.946809
NO	283	6.68	4.59	1.56	23	2.62	132	1.54	1.25	5.3	5.3	415	2.16	0.57	1.9	3.8	28.6	0.4	48	13.2	28.6	27.8055	21.1454	115	69	Current	1.06154
YES	252	6.34	4.1	1.7	27	1.43	1	1.74	1.2	6.2	5.4	413	1.8	1.68	3.8	4.6	14.8	0.6	50	15.2	28.8	31.526	31.2175	135	50	Never/former	0.953271
YES	283	4.21	2.64	1.27	30	1.37	5	1.46	0.75	5.4	5.1	358	1.8	0.72	3.6	7.3	46.3	1.3	50	29.6	22.5	23.6192	28.7543	134	77	Current	0.888889
YES	237	4.35	2.54	1.51	33	1.24	2	1.82	0.83	4.8	5.2	416	1.93	0.82	3	5.1	26.1	0.6	47	12.85	22.6	23.6685	25.4991	123	67	Current	0.938144
YES	310	5.33	3.45	0.83	16	3.2	8	1.21	1.28	5.1	5.1	423	1.4	0.68	5.4	2.7	13.5	0.6	49	8.05	19.4	35.9753	22.546	127	70	Never/former	0.967033
NO	270	3.99	2.51	1.16	29	1.18	3	1.12	0.76	4.7	5.1	332	1.01	0.84	4.4	4.4	41.9	1.7	48	18.76	30.8	20.3315	21.8359	125	66	Never/former	0.857143
YES	315	6.06	3.96	1.02	17	2.69	13	1.24	1.04	5	5.5	405	1.24	2.01	6.2	4.4	27.1	0.4	44	14.74	29.2	29.5589	26.8612	126	71	Current	0.925532
YES	249	4.47	3.09	0.99	22	0.81	314	1.16	0.85	5.6	5.2	240	2.74	0.35	15.5	8.9	24.2	0.7	47	14.76	22.6	29.1151	22.6422	125	68	Never/former	0.965517
YES	270	4.97	3.15	1.55	31	0.8	14	1.6	1	4.6	5.5	251	0.36	9.67	4.4	3.6	26.1	0.5	42	11.03	23.2	35.3041	24.6181	127	59	Current	0.841584
YES	290	5.15	3.68	1	19	1.39	8	0.84	0.97	5.5	5.4	500	1.08	1.92	2.2	1.9	26.3	0.4	46	16.97	45.5	34.9425	27.7744	146	82	Current	0.916667
YES	393	5.41	3.92	1.03	19	1.13	162	1.34	1.37	4.8	5.3	424	2.28	2.35	5.7	6	30.8	0.5	45	10.97	20.7	30.4027	29.7578	142	81	Current	1
YES	315	6.11	4.27	1.23	20	2.51	6	1.5	1.21	4.9	5.1	378	2.4	1.38	3.6	2.6	19	0.5	49	13.31	24.8	26.0767	23.5898	134	85	Never/former	0.886598
YES	266	5.89	4.15	1.3	22	1.27	78	1.44	1.27	5	5.5	387	2.54	2.17	2	3	37.2	0.5	46	10.36	18.7	25.5781	34.5671	142	93	Never/former	0.934959
YES	301	3.95	2.16	1.4	35	1.51	4	1.639	0.94	5.1	5.2	299	1.15	0.27	1.7	3.7	28.956	0.327	51	30.3	81	18.6877	22.694	131	74	Current	0.927835
YES	212	4.79	3.27	1.27	27	0.75	91	1.09	0.83	4.9	5.1	301	4	0.53	4.5	7	24.1	0.3	46	14.12	29.1	24.3644	24.5693	121	66	Current	0.930693
YES	257	4.63	2.46	1.89	41	0.83	176	1.5	0.73	5.1	5.1	438	2.46	0.62	7.5	4.9	26.3	1.1	50	16.78	28.8	19.7781	23.282	116	75	Never/former	0.825243
YES	324	6.4	4.2	1.88	29	0.72	29	1.41	1.09	4.6	5.2	396	1.66	2.95	3.8	4	31.6	0.6	49	16.49	31.6	31.9781	24.0991	108	72	Never/former	0.819672
YES	223	5.22	3.42	1.28	25	1.68	20	1.14	0.78	4.7	5.2	406	0.77	0.6	1.4	3.8	32	0.2	50	14.25	23.5	28.5836	30.7934	119	63	Never/former	0.880435
YES	258	3.52	2.02	1.34	38	0.74	2	1.27	0.59	5	5	254	1.47	0.49	6.2	3.8	31.5	0.9	44	15.93	34	25.0521	26.5285	125	64	Current	0.902174
YES	239	4.79	3.41	1	21	1.3	54	1.22	1.06	5	5.4	306	1.75	1.03	4.7	4.4	28	0.6	46	11.8	21	22.3863	24.6181	138	80	Never/former	1.02062
YES	278	6.17	4.58	1.33	22	1.12	18	1.48	1.33	4.8	5.1	398	1.39	1.08	2.8	3.7	17.4	0.6	45	11.62	27.3	32.0712	25.8264	123	75	Never/former	0.958763
YES	283	4.78	3.29	1.23	26	1.2	7	1.34	1	5.1	5.4	437	3.5	1.15	0.9	5.8	40.4	0.8	43	17.18	20.3	25.2822	27.7698	135	81	Current	1.06481
YES	361	6.57	4.91	0.96	15	2.3	45	1.34	1.53	5.2	5.2	432	2.17	6.3	7.4	2.3	17.9	0.246	46	6.48	52.7	33.3534	35.4442	174	110	Current	0.833333
YES	280	3.58	2.17	1.16	32	0.58	18	1.19	0.68	4.7	5.1	297	2.71	0.84	14.7	8.9	21.6	0.5	47	13.64	35.9	29.726	23.1241	124	76	Never/former	0.81
YES	274	4.14	2.54	1.42	34	0.48	10	1.27	0.79	4.3	4.8	341	0.91	1.69	9.7	11.8	78.4	1.2	45	28.67	20.6	20.4575	23.8884	140	70	Never/former	0.910112
YES	205	3.72	1.91	1.66	45	0.69	57	1.57	0.65	5.4	4.7	311	1.13	0.43	5.4	5.4	27	0.8	45	22.63	49.7	28.2904	22.3435	119	79	Never/former	0.967033
YES	228	5.75	3.62	1.75	30	0.51	10	1.7	1.06	5.1	4.9	250	2.71	0.18	7.4	5	22.3	0.8	47	23.11	54.8	27.8822	22.5914	118	71	Never/former	0.927835
YES	294	4.88	3.27	1.23	25	1.26	15	1.24	0.98	4.9	5.3	346	3.3	0.52	1.7	4.1	26.1	1	43	16.99	43.3	34.126	25.8806	129	74	Never/former	0.9
YES	196	4.08	2.52	1.13	28	1.43	7	1.22	0.76	4.5	5	440	1.9	0.55	3.4	2.8	26.7	0.8	46	9.74	4.7	27.011	26.2188	133	84	Never/former	0.846939
YES	276	5.98	3.94	1.6	27	0.79	199	1.6	1.17	5.6	5.4	347	3.17	0.77	6.2	7.4	13.3	0.7	48	12.38	28.5	33.074	28.089	135	76	Current	0.891089
NO	289	3.66	2.11	1.37	37	0.85	4	1.29	0.61	5	5.1	237	3.85	0.76	1	3	39.3	0.6	50	16.27	33.1	21.863	28.3419	116	60	Never/former	0.959596
YES	302	4.41	2.86	1.37	31	0.51	10	1.37	0.86	5.2	4.6	334	1.77	1.3	3.7	2.8	16.4	0.4	49	10.38	37.6	33.7205	26.309	152	81	Never/former	0.884211
YES	254	4.61	2.59	1.72	37	0.8	2	1.7	0.75	5.2	5.2	262	1.38	0.6	4	7.5	25.9	0.5	48	15.04	37.6	20.3041	24.2803	119	61	Never/former	0.821782
YES	207	6.19	4.52	1.32	21	1.07	3	1.35	1.28	5	5.1	332	2.67	0.37	1.9	5.8	23.5	1.2	49	11.8	20.1	26.7973	23.04	117	69	Current	0.865385
YES	212	6.31	4.45	1.54	24	1.57	1	1.72	1.23	5.3	5.1	323	3.27	0.64	8.8	5.1	12.8	0.6	48	11.68	18.7	29.8986	24.858	125	75	Never/former	0.980769
YES	289	4.57	2.86	1.51	33	1.21	2	1.67	0.85	5	5.2	385	2.34	0.4	2.5	9.4	17.8	0.9	50	19.42	21.6	18.4137	28.7211	117	69	Never/former	0.791209
YES	280	4.59	3.32	1	22	1.07	7	1.28	1	5.2	4.8	301	1.46	0.84	2.5	3.1	21	0.7	49	21.4	38.5	27.0329	22.8571	123	71	Never/former	0.966387
YES	326	5.71	4.2	1.28	22	1.56	193	1.51	1.24	6.2	4.9	383	2.24	1.19	2.8	3.6	10.2	0.7	48	8.83	12.2	26.526	37.3702	160	108	Never/former	0.864407
NO	236	4.36	2.93	1.04	24	1.56	3	1.42	0.93	4.3	5.4	394	1.12	1.21	2.8	3.8	27.9	0.6	51	10.17	23.3	28.5918	31.4056	138	75	Never/former	0.830189
YES	233	5.39	2.89	2.21	41	0.86	35	2.21	1.03	4.7	4.9	264	2.53	0.36	2.5	3.4	23.7	0.5	51	21.99	39.2	27.9753	24.4248	130	87	Never/former	0.924731
NO	373	3.76	2.28	1.38	37	0.8	40	1.57	0.76	5.1	4.9	367	2.88	3.11	7.5	10.5	17.8	0.4	47	11.06	13.2	32.1836	24.8584	138	80	Never/former	1
NO	266	8.79	3.55	1.24	14	12.52	183	1.92	1.54	5.6	5.1	433	0.957	1.99	3	5.8	5.9	0.2	50	10.75	18.4	31.4795	29.0006	202	127	Current	0.871287
NO	220	4.81	3.2	1.52	32	0.61	29	1.87	1.05	4.8	5	290	1.21	0.32	12.9	5.7	20.6	0.4	48	22.16	49.1	34.9699	23.5134	133	81	Never/former	0.947917
NO	307	4.39	2.91	0.79	18	2.1	2	1.31	0.94	5.4	5.3	396	2.1	10	1.5	3.2	6.1	0.5	50	5.93	16.6	29.3479	27.1616	123	88	Never/former	0.950495
NO	267	6.84	4.59	0.94	14	4.37	4	1.57	1.44	5.2	5.3	379	2.1	0.98	4.7	5.9	19.9	0.7	47	17.13	21.1	34.7205	26.8817	157	100	Current	0.853933
NO	256	4.92	2.57	2.05	42	1.19	108	2.22	0.72	5.1	5.6	254	2.1	0.49	2.4	2	5	0.2	49	6.96	31.6	27.811	23.4075	126	84	Never/former	0.954128
NO	280	5.41	3.84	1.15	21	1.28	4	1.26	0.99	5.6	5.1	418	2.44	3.16	4.3	5.3	16.2	0.7	46	10.68	28.6	26.5534	31.5233	129	75	Never/former	0.916667
NO	701	5.94	4.21	1.36	23	1.5	213	1.49	1.22	5.3	5.1	328	1.76	1.8	4	5.4	11	0.4	51	13.02	22.1	33.474	27.1706	128	79	Current	0.778846
YES	245	5.46	3.83	1.34	25	0.79	8	1.46	1.03	5.7	5.1	320	1.25	2.82	7.8	3.1	17.5	0.5	49	17.26	36.9	23.1233	24.1629	137	83	Never/former	0.944444
NO	212	4.46	2.42	1.86	42	0.75	101	1.9	0.77	5.4	4.6	365	1.7	0.98	5.9	5.4	25.2	0.7	48	20.28	36.3	34.5479	24.6914	149	90	Never/former	0.852632
YES	259	3.85	2.51	1.11	29	0.68	8	1.2	0.78	4.4	4.5	248	1.04	0.71	1.5	3.3	23.4	0.7	47	19.5	40.6	23.6301	23.3011	124	61	Never/former	0.947917
NO	204	4.62	3.07	1.06	23	0.77	5	1.31	0.86	5.1	5.1	284	0.91	0.32	2.5	3.3	24.4	0.7	50	14.87	21.5	27.1288	27.7551	116	66	Never/former	1
YES	323	7.52	2.35	0.6	8	13.58	2	1.17	1.07	5.4	5.1	323	1.94	1.93	3.9	4.6	23.4	0.5	46	10.8	19.4	31.7178	36.035	129	84	Current	0.815534
NO	328	4.47	2.99	1.02	23	0.66	40	1.19	0.84	6.1	5.4	304	1.41	2.84	3.3	3.7	10.4	0.4	47	16.98	42	28.1644	23.4405	108	70	Current	0.934066
NO	297	6.27	4.11	1.62	26	0.53	68	1.72	1.06	5.5	5.3	296	2.38	0.55	2.5	3.8	13.9	0.5	49	14.42	41.7	32.4247	23.6713	111	73	Never/former	0.87619
YES	350	4.75	2.94	1.21	25	1.92	2	1.68	0.88	5.3	5.3	450	3.33	2.47	4	3.7	12	0.2	54	9.24	13.1	28.8027	28.4082	146	91	Never/former	0.844444
YES	221	4.61	2.82	1.44	31	0.87	3	1.56	0.8	5.1	5.1	449	1.46	0.59	3.3	6.2	20.3	0.7	53	22.57	42.6	20.1945	22.7583	148	98	Never/former	0.804348
NO	218	4.35	2.77	1.26	29	0.75	4	1.49	0.82	5.2	4.9	310	2.5	0.33	5	5.5	6.8	0.4	54	16.44	35.9	32.4795	19.9496	128	93	Never/former	0.816327
NO	274	3.62	2.03	0.96	27	1.81	2	1.34	0.69	5.3	5.2	285	1.82	2.96	5.4	8.4	13.7	0.4	52	18.37	37.2	25.4712	19.9277	126	68	Current	0.873684
YES	299	5.21	3.43	1.31	25	1.03	2	1.69	1	5.3	5.3	324	2.57	0.56	8	12.5	23.3	0.4	49	19.28	53.8	32.3644	23.8899	128	79	Current	0.881818
NO	241	4.82	2.86	1.55	32	0.99	20	1.8	0.81	4.9	4.5	361	0.824	0.78	4	4.7	17.4	0.4	50	11.64	27.8	32.7041	30.0041	135	85	Never/former	0.848837
NO	183	6.04	3.06	2.54	42	0.63	11	2.21	0.8	4.9	5	316	1.08	0.4	1.7	1.4	5	0.7	49	8	43.1	28.2247	22.5981	101	76	Never/former	0.988889
NO	247	5	3.26	1.37	27	0.94	5	1.5	0.94	5.6	5.3	272	3.88	1.21	6.2	7.3	5	0.3	52	12.85	42.6	29.5973	24.4536	145	79	Never/former	1.01818
NO	336	6.14	4.19	0.79	13	3.81	15	1.36	1.47	5.9	5.2	473	2.76	3.72	2.1	3.9	27.9	0.3	47	13.79	25.9	32.611	38.6427	144	86	Never/former	0.892157
NO	218	4.99	3.36	1.11	22	1.41	1	1.52	1.05	5.5	5.1	329	1.68	0.48	4	2.5	5	0.1	48	3.97	13.1	34.0849	27.4506	116	81	Never/former	0.875
YES	325	6.02	3.95	1.28	21	1.14	19	1.6	1.13	5.5	5.1	295	2.2	1.32	2.4	4.2	6.5	0.5	53	22.73	51	25.2301	25.8806	121	73	Current	0.867925
YES	358	3.93	2.33	1.14	29	1.23	20	1.46	0.81	5.2	5.1	430	3.76	8.12	3.4	6.2	23.1	0.7	47	11.02	17.2	24.6795	25.8806	131	90	Current	1
NO	341	4.73	2.68	1.48	31	1.25	7	1.8	0.77	5.6	5.4	315	1.25	3.09	7.4	4	17.2	0.4	49	17.4	33.8	31.3014	28.7347	135	71	Current	0.947368
NO	314	4.43	1.93	2.26	51	0.45	6	2.18	0.62	5.4	5.2	247	0.49	0.73	6.5	4.2	7	0.5	50	15.36	31.2	34.0795	26.2649	116	77	Current	0.93
YES	354	7.46	5.35	1.03	14	2.92	226	1.43	1.64	6.4	5.6	390	1.63	1.17	3.3	5.9	20.2	0.3	50	8.32	14.3	34.5205	28.5676	150	95	Never/former	0.945652
NO	237	5.6	2.67	2.67	48	0.72	3	2.47	0.89	6.3	5.4	343	1.1	0.9	2.8	3.2	48	0.7	52	32.53	50.8	26.7534	26.4721	123	69	Current	0.926316
YES	316	7.9	5.63	1.53	19	2.25	267	1.87	1.58	5.5	5.1	394	1.57	1.41	3.5	4.2	5	0.2	51	9.74	22.4	34.1836	23.9158	130	80	Current	0.9
NO	244	4.89	3.4	1.58	32	0.88	5	1.92	0.9	5.9	5.2	259	2.98	0.35	4	4.4	26.1	0.213	50	32.85	56.2	32.1671	23.3747	121	79	Never/former	0.906977
YES	280	5.58	3.79	1.47	26	0.52	257	1.76	1.22	5.4	5.4	294	1.63	0.96	3.6	11.1	23.7	0.088	56	25.85	47.5	23.5918	21.9727	149	81	Current	0.877778
NO	226	5.21	3.09	1.73	33	1.07	11	2.07	0.88	5.7	5.1	233	1.54	0.18	10.8	4.6	28.7	0.138	51	19.98	52	32.2274	24.7555	118	79	Current	1
YES	315	7.7	4.64	1.02	13	6.04	63	1.46	1.49	5.4	5.3	572	3.49	1.76	22.3	10.5	10	0.4	49	6.18	15.9	35.8192	31.9715	133	91	Never/former	0.747423
YES	200	3.65	2	1.44	20	0.57	5	1.56	0.72	4.5	5.2	345	0.977	0.31	2.5	3.3	36	1.3	49	38.32	45.8	18.5342	21.3839	120	65	Current	0.768868
YES	185	3.78	2.39	1.21	32	0.73	22	1.43	0.74	5	5.1	215	1.91	0.38	2.7	4.3	17	0.4	51	27.43	59.7	24.5151	24.8792	145	88	Never/former	0.82
YES	182	3.58	1.98	1.38	38	0.76	33	1.49	0.63	4.9	4.9	241	2.99	0.5	3.3	3.4	26.1	0.5	46	34.06	59.3	22.6027	23.813	133	86	Never/former	0.782178
YES	248	4.44	2.13	2.3	52	0.46	119	2.1	0.71	5	4.8	196	1.1	0.28	8.1	8.3	25.8	0.5	46	19.22	25	35.7342	23.4131	125	84	Never/former	0.927273
YES	221	4.51	2.16	2.31	51	0.48	123	2.1	0.72	5	4.8	199	1.1	0.34	8.1	8.4	25.3	0.5	48	19.99	26	34.8521	32.548	135	80	Never/former	0.879518
NO	236	4.84	2.94	1.75	36	0.53	5	1.66	0.85	4.8	5.2	204	2.1	0.73	6.7	7.6	29.6	0.7	48	1.12	64.6	33.0247	18.2962	120	65	Never/former	0.908333
YES	354	5.15	3.46	1.15	22	1.67	5	1.71	1.17	5.4	5.4	400	2.07	3.53	5.9	6.9	25.7	0.4	50	13.14	23.8	25.9699	30.7888	170	90	Current	0.88172
YES	235	5.27	3.71	1.17	22	1.94	96	1.67	1.24	4.8	4.9	354	1.55	3.15	4.3	4.9	15.3	0.8	51	10.49	18.6	21.589	25.1359	130	80	Never/former	0.836364
YES	259	5.87	3.97	1.69	29	0.53	12	1.77	1.15	5.5	5.3	293	1.14	0.67	3.1	5.1	20.3	0.5	48	17.5	40.5	31.8192	26.5927	152	95	Never/former	0.869159
YES	221	4.69	2.99	1.52	32	0.71	4	1.58	0.89	4.8	5	365	1.61	0.87	1.8	4.5	23.2	0.6	51	17.15	21.4	34.9863	25.2919	123	80	Never/former	0.811321
YES	205	5.19	3.54	1.44	28	1.03	4	1.61	0.98	6	5.1	342	1.04	0.82	3.4	3.4	19.7	0.4	51	12.56	29.2	26.1616	25.6402	115	65	Never/former	0.94898
YES	225	8.4	5.15	0.9	11	7.45	3	1.45	1.88	5.6	5.2	389	0.435	0.96	3.2	3.2	21.5	0.4	50	13.67	18.9	27.7342	27.1706	157	97	Current	0.819048
NO	220	3.71	2.12	2.12	35	0.95	6	1.639	0.94	5.1	5.3	250	3.18	0.64	4.606	5.4	24.4	0.25	49	12.38	20	29.9671	23.3969	133	82	Never/former	0.881818
YES	209	4.95	2.91	1.69	34	0.54	7	1.639	0.94	5.4	5.1	353	2.94	0.77	1.8	2.2	16.9	0.263	50	8.12	15.7	23.6712	27.5918	114	75	Current	0.862745
YES	246	4.05	2.61	1.09	27	0.8	14	1.639	0.94	6	5.5	343	0.562	0.33	7.1	4	23.6	0.152	46	17.57	31.4	34.3288	30.2189	140	90	Never/former	0.813725
YES	183	4.34	2.78	1.27	29	1.01	7	1.63	0.89	4.7	4.9	346	2.16	0.88	7.3	5.3	5.3	0.5	50	14.07	20.4	23.4164	24.321	127	82	Never/former	0.913462
NO	222	3.99	1.89	1.8	45	1.38	3	1.85	0.62	5.1	5.2	296	1.89	0.63	2.4	3.6	25.1	1	50	16.46	27.7	30.2411	20.7756	124	83	Never/former	0.842593
YES	321	4.95	3.28	1.38	28	1.53	9	1.639	0.94	5.7	5.7	382	2.4	2.41	3.4	4.9	30.4	0.148	48	12.83	25.5	33.5945	26.5118	126	89	Never/former	0.980583
NO	299	5.3	3.89	1.12	21	1.42	20	1.55	1.18	5	5.3	404	1.6	0.41	3.1	5.2	14.9	0.6	48	15.71	31.9	33.3397	24.179	131	84	Never/former	0.884956
YES	119	7.09	5	1.83	26	1.37	6	1.639	0.94	5.6	5	429	0.67	1.08	5.3	5.1	6	0.8	48	16.27	30.6	32.6411	30.8642	127	87	Never/former	1.0367
YES	379	5.6	3.95	1.33	24	1.75	116	1.56	1.21	5.6	5.2	348	0.78	0.82	4.7	6.8	15	0.7	50	12.81	16.9	29.3836	27.7489	140	85	Never/former	0.9625
YES	339	6.34	4.4	0.96	15	3.9	4	1.639	1.36	6.8	5.1	409	2.12	0.84	1.3	4.3	5	0.1	47	8.25	16.3	28.9836	36.3324	140	95	Never/former	0.882353
NO	226	4.5	3	1.37	30	0.68	13	1.55	0.85	5.6	5.2	335	0.62	1.35	4.2	4.8	6.1	0.4	48	13.97	24.6	30.0137	23.5036	130	90	Never/former	1
YES	259	5.44	3.83	1.43	26	0.52	11	1.65	1.05	5	5.2	367	1.49	0.4	2.6	3.2	17.3	0.8	50	18.97	33.7	25.8849	25.1824	132	79	Current	0.913043
YES	233	4.95	3.25	1.36	27	0.77	15	1.52	0.98	5.4	5.3	403	1.13	0.25	1.5	4.3	16.8	0.3	49	16.08	25.7	34.5918	28.858	139	83	Never/former	0.982143
YES	340	5.97	4.32	1.16	19	1.63	203	1.64	1.28	5.3	5	379	2.04	1.48	6.2	9	22.6	0.6	49	22.4	39.6	34.0247	25.5102	141	82	Never/former	0.836538
YES	261	7.35	4.87	0.87	12	5.32	179	1.64	1.6	5.9	5.2	405	3.01	0.5	2.8	2.8	16.9	0.4	50	9.05	17.1	31.9205	33.0576	170	111	Never/former	1.2
YES	212	4.91	3.05	1.47	30	0.81	5	1.87	0.87	5.5	4.9	368	2.38	0.43	2.4	2	5	0.4	51	8.76	24.7	24.6986	26.4463	147	92	Never/former	0.948454
YES	235	3.69	1.71	1.93	52	0.37	48	1.95	0.6	5	4.8	292	2.28	0.21	3.3	7.1	11.6	0.7	48	22.25	49.1	29.4986	20.898	117	88	Current	0.77907
YES	234	4.93	3.12	1.08	22	2.24	21	1.54	0.98	5	4.8	344	2.22	1.12	2.8	5.4	17.9	0.3	46	20.68	18.8	25.0301	29.133	134	80	Never/former	1.07407
YES	222	3.9	2.45	1.11	28	0.79	227	1.45	0.75	4.9	4.6	297	2.31	0.76	1.9	5.9	7.9	0.7	49	18.39	27.7	24.4932	20.3816	142	88	Current	0.961905
YES	328	5.62	3.65	1.2	21	2.14	116	1.67	1.07	4.9	5	346	1.47	4.01	4.8	5	5.1	0.2	48	12.35	34.6	31.0959	34.916	134	93	Never/former	0.98
YES	395	6.61	4.87	1.18	18	1.09	31	1.42	1.21	5.9	5.3	285	1.17	1.44	1.7	4.9	7.1	0.3	44	19.19	38.5	33.7753	31.3146	126	86	Current	0.778351
YES	309	5.57	4.08	0.98	18	1.23	25	1.14	0.99	4.8	4.9	341	1.36	1.39	1.9	5.7	13.1	0.2	47	12.01	18.8	33.5123	29.4251	116	62	Current	1
YES	233	4.91	2.67	2.1	43	0.58	263	1.75	0.76	4.9	5.1	277	0.74	0.07	1	0.9	5	0.5	49	2.49	31.5	22.1233	23.2216	115	60	Never/former	0.911215
YES	254	6.04	4.18	1.09	18	2.11	7	1.21	0.95	5.9	5.5	368	0.69	1.33	9.3	7.6	10.3	0.4	46	14.84	21.9	33.2932	28.7319	92	50	Never/former	0.931034
YES	306	5.04	3.11	1.53	30	1.41	46	1.78	0.91	5.5	5.3	441	1.19	0.18	0.2	0.1	5	0.4	47	9.79	14.3	35.0384	27.1664	132.47	85.27	Never/former	0.876289
YES	311	4.3	2.23	1.72	40	1.04	2	1.86	0.65	5.1	4.7	381	1.11	1.21	2.8	5.1	7.2	0.5	48	10.88	26.3	26.3616	27.2792	134.12	81.39	Never/former	0.857143
YES	322	4.33	2.51	1.64	38	0.97	2	1.75	0.73	5.4	5.5	387	0.88	1.35	3.5	2.7	11.9	1.2	47	16.29	20.9	31.2356	23.1419	121.57	73.56	Current	0.904348
NO	296	6.52	4.68	1.2	18	1.46	148	1.43	1.43	5.4	5.5	371	1.25	2.8	1.6	4.8	5	0.05	46	8.12	17.6	30.1507	29.8028	139.52	86.9	Current	0.77381
YES	286	3.73	1.66	1.97	53	0.35	7	1.71	0.57	4.6	4.9	375	1.89	1.48	9.1	4.9	5	0.05	45	17.4	48.9	21.6877	25.2493	126.23	79.03	Never/former	0.833333
YES	293	5.93	4.12	1.54	26	0.9	9	1.68	1.09	5.3	5.2	297	2.74	1.52	5	4.8	5	0.05	47	9.47	31.8	27.8658	27.7447	134.78	85.08	Never/former	0.808081
YES	320	7.2	5.3	1.09	15	1.96	71	1.62	1.76	6	5.6	425	0.52	1.05	3.9	4.7	5	0.05	48	11.68	28.1	35.9397	23.1247	134.26	83.45	Current	0.934066
YES	232	4.97	3.27	1.3	26	1.34	10	1.55	0.97	5.6	5	341	1.27	1.19	4.7	4.8	5	0.1	46	12.9	41.8	32.589	26.5759	120	70	Never/former	1.02941
NO	232	4.4	2.54	1.84	42	0.35	214	1.58	0.76	5.4	4.8	301	2.08	0.6	1.9	5.6	12.8	0.1	47	10.81	15.5	22.3726	28.7268	135.44	83.43	Never/former	0.938144
YES	263	4.58	3.06	1.37	30	0.78	9	1.44	0.86	4.8	5.3	273	1.88	0.74	2.3	6.1	5	0.1	53	9.34	16.2	27.9973	24.4183	127.09	78.63	Never/former	0.948454
YES	237	4.24	2.46	1.49	35	0.98	8	1.56	0.71	5.2	4.9	392	1.87	1.21	5.6	4.2	12	0.1	52	15.06	31.1	32.274	25.6055	124.26	76.75	Never/former	0.957895
YES	237	3.69	2.14	1.48	40	0.67	9	1.52	0.59	4.4	5.1	330	2.18	0.74	3.5	3.9	9	0.1	52	21.38	62.3	22.6329	21.22	129.68	79.92	Never/former	0.806122
YES	264	5.46	3.71	1.51	28	1.24	4	1.87	1.21	5.5	4.8	381	1.32	0.65	10.6	4.6	13.8	0.05	51	11.95	33.8	22.1589	30.0613	128	86	Current	0.886792
YES	221	5.94	4.42	1.24	21	1.39	24	1.54	1.36	4.9	4.9	317	4.12	1.65	2.4	2.9	5	0.05	52	14.51	22.9	31.7123	28.7317	135.91	84.21	Never/former	0.823529
YES	244	3.57	2.1	1.22	34	0.6	12	1.45	0.73	4.8	4.8	271	2.44	0.44	5.4	6.9	17.1	0.138	54	9.26	19.5	21.2986	24.4183	123	81	Never/former	0.808081
YES	316	4.47	2.98	1.36	30	0.82	67	1.41	0.88	5.1	5	284	2.41	1.29	4.2	2.9	6.9	0.1	51	9.52	24.8	30.4685	27.4653	123	77	Never/former	0.79
YES	225	4.27	3.02	0.91	21	1.48	50	1.22	0.95	5.4	5.1	433	1.92	0.92	3.2	5.1	19.8	0.1	51	10.51	14.6	32.1315	29.2184	170	115	Never/former	1.02586
YES	215	6.56	4.81	1.31	20	1.84	248	1.6	1.43	5.5	4.9	335	0.865	0.97	4	5.1	5	0.05	46	18.04	26.8	31.8466	24.5351	130	85	Never/former	0.921569
YES	279	3.6	1.68	1.83	51	0.49	122	1.65	0.64	5.1	5.2	320	1.06	7.23	2.4	4.6	5	0.1	46	12.23	35.4	27.6575	23.7812	118	67	Never/former	0.821782
YES	230	3.95	2.22	1.63	41	0.54	3	1.51	0.67	5.6	5.2	255	2.07	0.28	11.9	6.8	27.2	0.1	46	14.09	42.6	34.2822	21.7776	120	80	Never/former	0.92
YES	255	6.18	4.43	1.07	17	2.39	12	1.39	1.32	4.9	5.1	393	1.55	0.53	6.7	6	5.8	0.05	49	5.87	12.7	28.7014	24.4473	119	80	Never/former	0.869159
YES	229	4.96	3.35	1.14	23	1.74	65	1.49	1.06	5.7	4.9	325	0.75	1.13	2.4	3.6	5	0.05	48	9.16	18.3	34.3233	29.685	130	81	Never/former	0.938144
YES	186	5.05	3.04	1.17	23	3.17	3	1.61	1.04	5.5	5.2	356	0.8	0.52	3.2	5.3	9.6	0.05	51	12.07	20.4	30.0137	24.2123	153	97	Current	0.956044
YES	237	4.66	3.24	1.14	24	1.06	4	1.42	1.12	5.6	5.1	347	1.32	0.63	3	3.7	6.6	0.05	53	12.37	46.4	31.389	30.1194	135	76	Never/former	0.90596
YES	314	6.98	4.49	1.41	20	3.75	13	1.72	1.51	5.8	5.1	586	1.37	1.22	1.7	2.8	32.5	0.05	53	7.15	24.5	28.6877	25.7959	127	86	Current	1
NO	278.203	3.69	2.1	1.33	41	0.42	5	1.54	0.69	4.8	4.7	269	1.29	0.31	3.9	2.3	5	0.05	46	13.18	32.7	23.6219	24.5675	109	70	Never/former	0.88
YES	236	5.09	3.54	1.22	24	1.18	256	1.38	1.14	5.3	4.6	267	1.81	2.62	3.5	2.6	15.1	0.05	46	26.96	62.4	30.4082	26.8464	140	87	Never/former	0.947826
YES	213	4.27	2.71	1.32	31	0.65	125	1.5	0.87	5.6	5	309	1.03	0.46	2.6	5.9	15.7	0.113	49	15.01	28.4	31.3479	24.0997	140	80	Never/former	0.884211
YES	315	3.65	2.14	1.31	36	0.66	106	1.73	0.76	5.2	5.1	349	1.09	0.6	4.4	7.1	23.2	0.205	50	21.49	30.4	26.2603	20.8308	143	88	Never/former	0.969697
YES	212	6.34	3.75	2.52	40	0.81	24	2.52	1.1	4.7	5.2	226	2.21	0.36	1.7	3.6	26.6	0.252	52	23.63	36.9	24.3589	23.0388	135	86	Never/former	0.858586
YES	373	6.93	2.86	0.68	10	12.34	10	1.68	1.36	6.6	5	519	2.3	1.92	11.1	7.5	20.6	0.146	49	6.84	18.6	32.4438	37.551	160	80	Never/former	0.857143
YES	371	6.39	4.77	1.18	18	0.64	150	1.49	1.48	5.1	5.2	325	0.59	1.44	4.7	4.9	17.3	0.123	52	13.32	42.9	31.1863	23.7654	125	77	Current	0.942708
YES	361	5.44	3.05	2.15	40	0.44	9	1.68	0.82	5.6	5	346	1.71	0.96	5.9	9.9	25.3	0.162	46	16.33	31.7	32.9945	21.7365	122	71	Never/former	0.93
YES	264	5.09	3.31	1.46	29	0.84	3	1.84	1.02	5.3	4.8	378	1.82	0.7	2.4	3.1	18.5	0.128	47	13.69	38.2	34.4603	27.7647	132	83	Never/former	0.989247
YES	228	5.66	4.15	1.15	20	1.43	5	1.68	1.34	5.3	5.2	397	1.49	1.73	3.4	3.4	24.9	0.05	47	15.58	21.2	26.5452	30.4218	120	73	Never/former	0.907216
YES	249	5.19	3.68	1.13	22	0.92	7	1.43	1.19	5.2	5	332	1.37	1.73	3.6	4.6	22.3	0.282	48	8.7	20.2	29.0575	29.0659	145	89	Never/former	0.831579
YES	262	4.79	3.01	1.62	34	0.62	126	1.75	0.99	4.6	5	322	2.58	1.05	3.1	3.1	34.2	0.193	51	13.7	29.4	27.1534	27.0842	114	74	Never/former	0.837838
NO	199	4.63	2.45	2.09	45	0.6	5	1.98	0.85	4.7	4.6	230	2.37	1.75	17.9	9.5	28.3	0.15	49	14.6	59.3	31.7671	21.9679	130	75	Never/former	0.788462
NO	238	4.11	2.38	1.4	34	0.91	13	1.76	0.77	5.5	4.9	329	1.43	1.99	5.3	5.6	29.9	0.181	44	12.71	28.2	27	28.5968	135	83	Never/former	0.972727
NO	228	4.48	2.8	1.42	32	0.82	4	1.59	0.76	4.8	5	261	2.43	0.78	1.3	3.9	26.8	0.14	49	17.16	32.8	31.6575	24.2513	120	80	Never/former	1.00943
NO	243	5.25	3.36	0.96	18	2.97	7	1.52	1.23	5.2	4.8	370	1.82	1.22	3.8	3.3	17.7	0.246	48	8.81	22.9	34.7616	33.6012	136	94	Current	0.734043
NO	223	5.06	3.6	1.25	25	1.1	17	1.72	1.24	5.4	4.8	308	1.69	0.37	2.8	6.6	24	0.145	53	15.89	58.8	28.4164	28.4005	115	66	Never/former	0.783505
NO	205	6.06	4.22	1.24	20	1.98	126	1.66	1.47	5.5	5.4	394	1.75	0.78	2.6	2.4	16.5	0.05	48	7.11	23.3	35.9288	25.9516	143	96	Never/former	0.806818
NO	241	6.33	4.91	1.11	18	1.03	15	1.41	1.61	5	4.9	314	1.81	0.7	5.7	3.5	20.5	0.123	47	10.2	32.4	24.3342	25.5354	129	82	Current	0.807692
NO	240	4.55	2.78	1.62	36	0.8	80	1.73	0.96	4.9	5	365	1.34	0.76	2.4	7.9	17.2	0.093	48	10.8	37	27.6055	25.464	129	78	Never/former	0.805556
NO	338	5.46	3.57	1.25	23	2.54	4	1.71	1.19	5.3	5.1	452	3.22	2.61	2.7	5.3	27.4	0.149	46	16.13	21.3	24.0603	26.2346	123	71	Never/former	0.90991
NO	314	5.65	3.98	0.94	17	2.62	5	1.51	1.41	6	5	266	1.93	1.13	2.7	1.9	16	0.129	50	12.81	30.5	31.5589	28.0863	135	72	Current	0.83
NO	255	6.24	4.47	1.32	21	1.43	12	1.67	1.56	5.3	5	361	1.76	0.96	3.3	4.8	18.1	0.132	50	17.25	22	25.7753	26.2966	128	80	Current	0.816327
YES	244	4.86	2.82	1.84	38	0.74	14	1.75	0.76	5.3	5.1	320	2.39	0.97	5.3	3.3	25.6	0.218	49	11.99	29.7	29.4027	26.7299	178	117	Never/former	0.907407
YES	297	4.2	2.25	1.58	38	1.4	44	1.52	0.64	4.5	4.8	376	3.29	1.48	3.8	3.7	30.8	0.106	53	15.37	28.4	19.6849	24.1588	133	87	Never/former	0.787879
NO	223	5	2.94	1.93	39	1.2	27	1.87	0.83	4.7	5	359	1.7	1.08	4.8	3	27.4	0.303	51	11.99	27	26.737	31.378	192	105	Never/former	0.838384
NO	582	4.17	2.65	1.36	33	0.46	8	1.26	0.89	4.4	5	422	2.1	0.83	1.8	5.1	35.1	0.173	50	16.26	29.1	19.8795	26.1493	161	64	Never/former	0.869565
NO	234	4.98	3.27	1.15	23	1.81	7	1.26	1.01	5.1	5.2	401	1.11	1.4	2	1.8	23.6	0.295	47	10.32	23.5	25.8822	31.5559	175	99	Current	0.93
NO	238	5.69	4.21	1.19	21	1.19	2	1.41	1.33	5.6	5.6	434	2.09	1.45	5.8	6.4	37.7	0.122	49	17.2	39.4	34.6548	34.4222	137	88	Never/former	0.761364
NO	235	5.36	2.93	2.39	45	0.68	5	1.67	0.71	5.1	5	221	1.23	0.53	4.5	6.1	48.6	0.185	55	25.36	45.1	27.1096	18.5879	119	82	Never/former	0.824742
NO	226	3.64	2.33	0.97	27	0.96	8	0.82	0.6	4.4	4.5	344	1.66	0.67	1.8	4.4	35.6	0.14	48	26.18	42.9	23.9781	23.1206	130	77	Never/former	0.778846
YES	235	4.16	2.53	1.42	34	1.3	8	1.18	0.6	5.2	4.9	359	2.45	0.64	2.5	8.1	34.3	0.41	51	20.02	30.2	23.274	20.2865	134	87	Never/former	0.782609
NO	251	5.39	3.71	1.28	24	1.84	14	1.51	1.13	5.1	4.8	471	3.19	0.6	2.3	3.6	31.7	0.19	49	17.66	19.7	22.2822	24.6914	150	74	Never/former	0.84
NO	255	5.46	3.36	2.15	39	0.4	5	2.04	1	5.5	5.1	379	2.86	0.31	1.8	2	14.9	0.196	55	11.45	49.9	26.3233	26.8612	146	106	Never/former	0.841584
NO	212	4.17	2.73	1.25	30	0.61	3	1.42	0.92	4.6	4.8	430	4.07	0.6	0.1	0.1	116.9	0.301	47	40.22	14.7	26.6712	30.3126	151	91	Never/former	0.864865
NO	215	5.3	3.55	1.45	27	0.78	5	1.5	1.11	5.1	4.6	426	2.79	0.93	9.6	5.3	20.7	0.417	51	19.35	50.8	26.5808	25.9516	147	89	Never/former	0.854369
NO	206	5.97	4.31	1.36	23	1	3	1.53	1.25	4.9	4.5	437	3.9	0.97	5.3	8.1	24.3	0.207	51	27.68	55.4	19.8	20.5714	130	90	Never/former	0.846154
YES	391	5.55	3.73	1.5	27	1.16	152	1.67	1.13	5.4	5.2	371	1.48	1.66	4	2.7	15	0.229	50	12.04	51.6	25.5616	28.0864	153	88	Never/former	0.827957
NO	205	3.95	2.48	1.23	31	0.65	3	1.44	0.73	4.4	4.9	334	1.92	0.77	4.1	3.4	31.8	0.193	48	15.32	38	30.726	22.3954	127	68	Never/former	0.846154
YES	210	3.29	1.63	1.42	43	0.68	8	1.52	0.55	5.2	4.5	321	2.3	0.4	4.7	12.3	25.4	0.187	44	15.87	46.4	31.1808	23.3556	131	80	Never/former	0.818182
NO	263	5.87	3.91	1.34	23	1.89	27	1.76	1.21	5	5.1	326	1.37	1.44	2.2	3.7	33.4	0.201	48	16.59	12.5	25.7644	23.6652	135	82	Never/former	0.808081
YES	255	5.78	3.86	1.56	27	0.82	4	1.76	1.1	4.9	5	228	0.993	0.58	5.7	3.5	15.2	0.099	46	16.29	33	34.5589	25.763	145	91	Never/former	0.833333
NO	233	6.68	4.49	2.14	32	0.96	6	1.84	1.19	5	5.1	337	2.4	0.49	3.2	4.6	17.7	0.142	51	20.15	45.3	19.663	17.6745	122	76	Never/former	0.817308
NO	186	4.48	2.84	1.53	34	0.67	96	1.66	0.82	4.8	4.7	312	0.959	0.53	2.7	3.4	28	0.262	48	16.51	44.8	31.5973	22.6273	138	100	Never/former	0.787234
NO	205	3.39	1.05	2.1	62	0.49	6	1.82	0.31	4.6	5.1	319	2.82	0.44	1.8	3.1	39	0.111	49	22.83	64.5	22.7973	24.4248	138	79	Never/former	0.810526
NO	189	4.26	1.8	2.06	48	1.13	6	1.87	0.53	4.9	5.1	221	1.75	0.58	3.4	2.8	32.2	0.184	47	19.93	39.7	29.1479	20.2865	124	85	Current	0.783505
NO	241	5.63	3.65	1.75	31	0.79	136	1.64	1.02	5.7	5.2	348	2.35	0.6	5.4	5.5	26.1	0.153	47	17.98	27.1	26.3342	27.7778	132.51	80.97	Never/former	0.839623
NO	347	4.19	2.3	1.47	35	1.23	15	1.56	0.73	5.2	4.9	377	1.37	3.74	9.5	7.4	15.5	0.193	46	13.42	19.1	34.0685	20	109	79	Never/former	0.862745
NO	237	3.9	1.91	1.72	44	0.77	9	1.57	0.55	5.2	4.8	263	3.85	0.5	4.3	5.3	52.5	0.265	45	22.81	54.1	28.7863	23.9591	146	83	Never/former	0.808511
NO	220	5.25	3.47	1.29	25	0.81	4	1.45	0.9	5.6	4.6	287	0.872	0.49	6.8	6.9	13.3	0.135	47	15.74	38.1	29.2575	26.8274	120	50	Never/former	0.785714
NO	297	3.83	2.18	1.23	32	1.58	52	1.5	0.69	5.3	5.1	401	2.04	0.41	3	4.3	27	0.108	48	14.52	20.9	26.9507	24.6853	136	82	Never/former	0.752475
NO	242	4.22	2.25	1.66	39	0.59	4	1.54	0.68	5	4.6	324	1.41	2.01	1.6	4.6	34	0.222	48	17.76	28.6	18.5726	26.9537	139	80	Never/former	0.870707
NO	245	5.53	3.38	1.87	34	0.69	168	1.68	1.02	4.8	4.9	294	2.35	0.72	1.7	1.4	18.8	0.088	49	16.91	43.3	27.611	20.898	125	86	Never/former	0.902174
NO	240	3.77	2.23	1.36	36	0.64	4	1.39	0.73	4.2	5.1	364	1.61	0.88	2.1	4	22	0.056	46	14.68	26	22.8877	24.9372	132	83	Never/former	0.977528
NO	273	4.92	3.1	1.32	27	0.89	49	1.38	0.93	4.5	5	310	2.43	0.54	5.6	4.3	12.9	0.271	45	20.35	91.7	28.3342	19.2526	131	105	Never/former	0.857143
NO	278	4.83	2.93	1.74	36	0.61	27	1.54	0.8	4.6	4.3	304	1.81	1.68	1.4	1.6	14.4	0.163	46	13.16	43.4	29	22.3435	134	85	Never/former	0.877358
NO	258	7.7	4.93	2.01	26	1.96	3	2.02	1.46	4.6	5	390	2.68	0.75	2.9	2.6	28.5	0.374	47	14.8	24.9	25.7699	23.3067	129	98	Never/former	0.783505
NO	274	4.29	2.39	1.52	35	0.8	9	1.6	0.7	4.6	5	356	1.96	1.2	3.7	5.8	31.1	0.099	45	16.25	34.1	24.9233	26.1962	128	84	Never/former	0.774194
NO	239	3.81	1.73	1.74	46	0.91	133	1.63	0.59	5.2	4.9	342	1.43	0.59	2.4	3.4	8	0.092	46	13.84	31.4	30.5534	22.8571	129	85	Never/former	0.861306
NO	264	4.09	2.8	1.11	27	1	3	1.17	0.82	5	4.6	299	1.65	0.51	5.6	4.6	21.3	0.09	48	18.62	41.8	27.6986	20.9107	118	81	Never/former	0.914894
NO	251	4.9	3.14	1.4	29	0.9	3	1.42	0.88	4.9	5	380	2.61	0.58	3.2	4	22.8	0.114	47	19.51	48.1	26.1178	21.1463	130	71	Never/former	0.956989
NO	275	6.02	4.2	1.15	19	0.99	46	1.26	1.3	5.2	4.6	410	2.42	0.86	3.5	2.8	5	0.078	48	12.8	25.8	24.5041	26.2773	138	91	Never/former	0.813187
NO	241	7.93	5.82	1.53	19	1.91	7	1.67	1.53	5.4	5.2	364	3.07	0.72	7.8	5.8	20.4	0.224	48	15.51	25.6	26.3836	24.1517	152	90	Never/former	0.817204
NO	240	3.53	2.02	1.23	35	0.75	10	1.34	0.65	5.1	4.6	334	3.15	1.71	4.6	7.2	38	0.273	45	14.68	21	27.2164	20.0617	133	90	Never/former	0.881818
NO	335	6	4.29	1.15	19	1.71	7	1.4	1.23	4.3	4.8	413	1.03	3.92	5.1	4.5	15.2	0.092	46	9.28	17.6	23.4055	32.8863	163	88	Never/former	0.897196
NO	232	4.96	3.11	1.28	26	1.29	137	1.39	0.94	4.4	5	388	0.896	1.22	4.5	3.2	27.7	0.157	48	18.34	27.7	18.2575	23.9869	113	69	Never/former	0.851485
NO	282	3.92	2.39	0.9	23	1.73	51	1.24	0.81	4.5	4.8	326	1.25	1.51	2.2	1.8	13.1	1.01	44	10.48	20.1	27.1836	29.8877	125	84	Current	0.84
NO	213	4.21	2.01	2.03	48	0.59	6	1.72	0.61	5.4	4.9	261	1.06	0.75	18.2	6	5	0.239	50	19.61	48.3	27.737	22.1158	154	86	Never/former	0.858586
NO	242	4.28	1.85	1.79	42	2.08	8	1.94	0.43	4.6	4.8	195	1.05	0.77	3.1	3.1	8.5	0.11	46	13.9	23.1	28.0356	26.2966	123	73	Never/former	0.778947
NO	234	4.47	3.12	1.02	23	0.85	54	1.25	1.05	4.7	4.9	418	2.04	0.84	2.4	5.7	13.9	0.138	44	14.27	24.9	26.2575	25.5354	140	76	Never/former	0.777778
NO	236	3.46	1.58	1.54	45	0.79	27	1.34	0.53	4.2	5	341	2.75	0.8	3.4	1.5	8.5	0.05	48	5.71	27.8	28.863	26.023	125	76	Never/former	0.911111
NO	186	3.4	1.93	1.23	36	0.64	3	1.23	0.72	5	5	307	0.994	0.5	2.3	4.8	22.4	0.109	48	23.28	38.5	21.7123	22.546	139	85	Never/former	0.882353
NO	213	5.86	2.9	2.86	49	0.78	186	2.28	0.86	4.2	4.9	300	2.2	0.77	2.2	3.7	17.6	0.067	50	16.53	48.8	33.2384	18.7242	133	84	Never/former	0.845455
NO	276	5.75	3.89	1.03	18	2.05	118	1.27	1.38	5	5.2	349	3.45	1.42	4.4	3.2	35.8	0.106	43	12.38	20.5	34.0959	25.7122	140	75	Never/former	0.970297
YES	241	5.57	3.48	1.93	35	0.59	37	1.76	1.07	4.7	5.3	387	1.64	0.99	4.8	4.6	24.4	0.197	45	15.34	46.4	27.137	22.5509	112	80	Never/former	0.907216
NO	190	5.39	3.61	1.51	28	0.94	16	1.61	1.05	5	4.5	314	2.04	0.67	4.1	3.6	16.4	0.103	45	18.14	32	30.9644	24.5435	134	90	Never/former	0.990196
NO	344	4.57	2.49	1.7	37	1.04	5	1.77	0.85	4.7	4.8	331	2.99	4.81	9.5	8	27.2	0.221	48	24.3	34.1	27.3041	20.7451	137	89	Never/former	0.880342
NO	227	4.1	1.97	1.93	47	0.56	9	1.77	0.66	5.3	4.9	404	2.5	0.63	4.6	1.6	21.7	0.222	51	18.73	44.8	25.2027	16.6043	125	76	Never/former	0.75
YES	265	4.66	2.74	1.13	24	2.22	12	1.46	0.99	5.2	4.8	385	1.7	1.05	1.5	3.6	28.4	0.205	49	13.46	31.9	28.7863	28.0248	159	90	Current	0.760417
YES	245	4.37	2.65	1.27	29	1.27	154	1.32	0.91	5.3	4.6	357	2.26	1.42	2.2	5	17.7	0.164	46	16.39	16.3	18.1507	29.9755	121	67	Never/former	0.824176
NO	211	4.42	2.79	1.38	31	0.64	80	1.54	0.99	5.1	4.8	395	1.46	1.16	6.3	5.5	14.2	0.117	47	15.1	34.4	23.4685	21.381	113	76	Never/former	1
NO	238	5.82	3.63	1.74	30	1.15	6	1.72	1.12	4.8	4.9	301	0.785	0.65	3.2	3.1	29.2	0.146	47	18.47	33	30.3863	23.5036	108	69	Never/former	0.806122
NO	241	5.04	2.88	1.91	38	0.53	5	1.75	0.9	5	4.8	307	1.72	0.35	1.8	4.9	22.9	0.134	46	27.54	39.3	24.5288	22.2041	146	73	Current	0.819048
NO	174	3.99	2.24	1.53	38	0.66	10	1.5	0.79	5	4.8	283	0.95	0.74	7.1	6.4	17	0.095	48	18.13	37	25.2932	20.2449	109	63	Never/former	0.818182
NO	223	3.56	1.9	1.29	36	0.87	31	1.27	0.66	4.9	4.6	347	2.78	0.69	6.2	4.8	25.1	0.442	48	23.59	33.7	22.9781	18.3768	150	95	Never/former	0.76699
YES	228	5.65	3.54	1.85	33	0.66	15	1.62	1.03	4.9	5.1	349	2.12	0.69	3.7	4.5	15.2	0.284	46	17.52	32.4	24.0521	21.7365	134	71	Never/former	0.955556
NO	312	5.78	3.84	1.52	26	0.87	3	1.54	1.1	4.6	5	354	1.85	1.01	2.9	1.8	15.3	0.216	48	13.16	29.5	32.5452	26.4236	146	97	Never/former	0.92
NO	255	5.61	3.89	1.43	25	0.62	21	1.33	1.14	5	5	424	1.26	0.79	7.1	3.9	16.3	0.05	44	18.94	40.1	27.7342	27.4445	132	83	Never/former	0.904762
NO	257	4.86	2.89	1.31	27	1.59	9	1.4	0.91	6.2	5.3	518	1.05	1.08	7.7	5.3	14.7	0.159	45	10.06	23.1	34.0055	28.0102	148	97	Never/former	0.947917
NO	277	5.07	3.47	1.1	22	0.87	6	1.23	1.1	5	4.8	393	1.8	0.74	2.8	3	13.6	0.148	45	14.18	31.6	26.8877	22.8931	129	81	Never/former	0.927083
NO	248	5.98	2.64	1.62	27	4.7	9	2.08	0.99	4.9	4.6	419	3.56	0.53	2.6	4.3	12	0.329	45	8.61	11.1	26.4219	25.9455	133	91	Never/former	0.82
NO	275	7.09	5.05	1.38	19	1.4	17	1.58	1.48	4.9	4.7	422	2.06	0.89	2.7	6.3	19.7	0.106	47	16.9	29.5	31.0877	33.2085	147	83	Never/former	0.871999
NO	250	5.38	3.43	1.7	32	0.58	5	1.59	1	5	5	282	1.2	2.23	1.8	2.5	14.1	0.119	47	14.69	23.8	30.9507	24.6914	121	87	Never/former	0.896226
NO	174	3.24	1.58	1.48	46	0.58	3	1.43	0.53	4.8	4.3	316	2.15	0.66	2.8	2.8	23.3	0.153	53	19.52	64.5	26.4164	20.6729	137	73	Never/former	0.875
NO	191	6.34	4.4	1.47	23	1.1	24	1.47	1.29	4.8	4.6	358	2.36	0.91	1.7	1.6	5.4	0.146	50	7.86	41.4	26.1288	21.9136	127	80	Never/former	0.868132
YES	311	4.75	3.08	1.03	22	1.29	3	1.12	1	4.4	5	412	1.2	1.83	3.7	5.5	45	0.23	45	18.19	39.6	28.7726	37.1823	157	104	Current	1.01905
NO	190	4.2	2.35	1.38	33	0.82	3	1.37	0.78	4.6	4.5	364	2.1	0.17	12.7	4.1	20.2	0.105	45	13.66	41.1	24.3918	20.4529	138	93	Never/former	0.807692
NO	240	5.43	3.8	1.03	19	0.79	30	1.1	1.15	5	5	442	2.23	1.57	3.5	2.8	24.2	0.083	48	15.94	41.5	26.589	27.4145	125	77	Never/former	0.893204
NO	282	4.89	2.87	1.77	36	0.6	5	1.49	0.82	5	5	314	1.16	0.51	6.7	4.5	14.8	0.137	48	31.21	78.5	27.0466	20.5151	138	74	Never/former	0.803922
YES	243	4.29	2.57	1.39	32	0.58	20	1.47	0.79	4.7	4.8	309	1.43	2.07	2.9	4.1	26.1	0.163	47	22.86	47.1	26.389	24.187	145	93	Never/former	0.869159
NO	242	7.21	5.06	1.26	17	1.96	141	1.47	1.69	5	5.3	337	2.1	1.1	6.7	4.9	31.6	0.266	48	16.96	28.3	27.9616	24.2123	130	80	Current	0.880734
NO	288	4.78	3.05	1.38	29	0.77	42.4	1.48	0.95	4.8	5.2	335	2.1	0.92	2.6	1.8	14.9	0.271	47	12.99	29.6	30.8932	25.0829	130	80	Never/former	0.793814
NO	192	6.14	3.88	1.99	32	0.59	3	1.8	1.19	5.2	5.5	294	2.1	0.56	6.2	1.9	7.8	0.203	48	13.77	33.3	30.7836	19.3698	105	60	Never/former	0.852632
NO	252	6.4	4.43	1.53	24	0.96	4	1.56	1.29	5.2	5.2	365	2.1	1.31	1.5	2.4	11.7	0.05	48	12.03	20.9	31.8	23.1837	128	80	Never/former	0.948276
YES	251	7.75	4.86	1.28	17	3.55	14	1.64	1.76	5.3	5.3	347	2.1	0.92	2.6	2.1	21.5	0.074	47	14.86	27.4	30.1068	27.7744	140	90	Current	0.841121
NO	212	3.31	1.71	1.32	40	0.62	2	1.28	0.62	4.5	5.1	301	1.85	0.84	1.8	4.6	39.1	0.155	47	25.86	44.9	24.7096	25.963	132	57	Never/former	0.851852
NO	202	4.78	2.2	1.31	27	2.8	14	1.59	0.87	5.2	5.1	389	2.1	1.46	6.8	4	17.1	0.05	43	9.72	15.7	27.5452	29.7527	110	70	Never/former	0.782178
YES	336	10.33	5.74	1.26	12	4.81	66	1.53	0.92	5.3	5.4	499	2.2	2.69	5.9	4.2	16.5	0.05	46	8.14	16.9	31.189	25.42	130	80	Never/former	0.795699
NO	247	5.92	4.19	1.37	23	0.8	29	1.37	1.22	4.2	4.6	285	0.584	0.26	3.3	5.2	30.5	0.172	51	24.31	52.9	30.2137	18.5879	120	69	Never/former	0.78
NO	268	5.82	3.67	1.62	28	1.17	15	1.54	1.07	4.4	5.1	365	2.2	0.65	5.7	4.2	25.1	0.098	48	20.33	27.9	34.9178	22.1453	109	78	Never/former	0.793814
NO	250	6.89	4.28	1.32	19	2.84	163	1.61	1.37	5.2	5	424	2.62	0.91	10.6	3.5	16.1	0.124	51	13.77	29.6	34.9644	31.6735	168	99	Never/former	0.757576
YES	211	5.65	3	2.45	43	0.45	138	2	0.81	5.8	4.8	347	1.16	0.49	12.7	5.6	27	0.078	51	19.35	47.2	34.2329	26.4721	149	92	Never/former	0.746988
NO	276	4.53	2.82	1.38	30	0.72	3	1.32	0.87	4.7	4.7	392	1.16	0.83	3.7	5.6	15.2	0.053	52	10.32	24.4	26.811	26.2878	136	83	Never/former	0.940594
NO	204	4.56	2.95	1.11	24	1.09	4	1.18	0.93	4.7	4.9	408	3.52	0.58	3.3	6.6	29.6	0.237	53	17.47	39.3	21.8822	22.1607	126	79	Current	0.78125
NO	279	5.41	3.26	1.72	32	0.94	22	1.61	1.05	5.2	5.1	313	0.894	0.8	3.9	6.5	30	1.09	50	14.47	33.8	27.44	28.0763	133	82	Never/former	0.818182
NO	247	5.99	3.23	1.06	18	3.75	9	1.32	1.27	5.8	5.5	397	1.88	0.58	3.1	3.1	5	0.05	48	5.79	17.1	28.0986	26.8817	135	85	Never/former	0.825243
NO	185	4.87	2.49	1.98	41	0.89	5	1.79	0.86	5.4	5.2	368	2.54	0.71	3.2	2.9	12.1	0.288	50	15.06	34.3	23.3507	19.5963	127	82	Never/former	0.852941
NO	205	4.52	2.56	1.56	35	0.88	4	1.45	0.8	4.4	4.8	288	2.17	0.65	3.5	4.7	36.8	0.358	50	17.43	46.3	33.0822	22.5878	128	81	Never/former	0.861386
NO	256	4.31	2.49	1.33	31	1.07	6	1.42	0.84	4.7	5	370	0.795	1.46	4.6	7.5	33.7	0.05	49	13.66	31.9	31.989	34.6382	141	90	Never/former	0.878788
NO	259	3.94	2.22	0.96	24	1.68	129	1.19	0.93	4.5	4.7	384	2.19	2.73	1.6	3.1	33.7	0.129	51	13.92	32.3	23.2712	26.2966	149	85	Never/former	0.846154
NO	235	4.24	2.3	1.42	33	1.15	7	1.68	0.72	4.8	5.1	393	1.33	0.75	9	4.8	18	0.237	52	10.03	28.5	33.4767	29.4107	152	104	Never/former	0.789474
NO	105	3.11	1.58	1.36	44	0.38	6	1.21	0.57	4.6	4.8	325	2.26	0.94	2.6	4.5	25.8	0.204	51	17.45	40	23.3151	22.8774	125	83	Never/former	1.11111
NO	203	4.19	2.63	1.34	32	0.49	8	1.19	0.88	4.9	5	310	2.53	0.78	1.1	4	19.5	0.144	55	15.33	47.4	24.2959	23.5294	148	71	Never/former	0.821053
NO	277	4.81	2.95	1.49	31	0.81	5	1.3	0.91	5.2	5.1	377	1.87	2.05	3.1	3	27.8	0.05	52	13.61	34.8	24.3096	23.9995	129	78	Never/former	0.928571
NO	205	4.06	1.99	1.83	45	0.53	10	1.56	0.65	5.1	4.9	377	2.08	0.92	2.2	6.3	15.4	0.05	49	12.87	49.2	23.8247	22.5309	141	90	Never/former	0.824074
NO	225	4.84	2.57	1.77	37	1.09	131	1.52	0.84	4.6	5	379	2.11	0.56	4.5	5.3	20.1	0.082	51	13.98	25.6	28.7178	24.2123	139	86	Current	0.828283
NO	251	4.33	2.78	1.16	27	0.85	192	1.17	0.94	5.2	5	289	2.32	0.52	3.7	4.5	24.4	0.092	55	21.14	64.6	18.3753	18.5185	115	69	Never/former	0.791209
NO	243	5.25	3.36	1.48	28	0.91	8	1.38	1.02	4.4	4.9	429	1.99	2.3	8.2	7.1	20	0.198	53	12.11	32.3	27.2219	24.3375	138	84	Never/former	0.965909
NO	245	3.47	2.17	0.92	27	0.84	5	1.07	0.77	4.2	5.1	417	1.75	0.55	7.4	3.2	14.8	0.059	52	12.73	28.6	17.9671	21.8837	133	86	Current	0.878516
NO	230	6.83	4.95	0.85	12	2.27	15	1.06	1.62	4.1	5.3	377	1.3	0.31	2	2	26.1	0.05	54	12.86	29.6	32.8603	24.4193	140	84	Current	0.884615
NO	256	7.16	5.23	1.35	19	1.27	5	1.34	1.49	5	5.2	271	1.3	0.59	6.4	3.8	18.2	0.056	54	13.98	35.5	31.4603	25.1063	130	80	Never/former	0.73913
NO	319	5.21	3.52	1.28	25	0.9	4	1.31	1.02	4.7	5.1	293	1.91	0.9	3.8	2.4	11.9	0.067	51	15.14	47.9	31.2904	25.8806	134	84	Never/former	0.918367
NO	292	4.63	2.93	1.13	24	1.25	4	1.23	0.99	4.2	5	359	1.98	1.95	4.3	3.7	20.1	0.102	48	14.97	37.8	34.1918	25.1063	135	89	Current	0.741176
NO	198	5.4	3.46	1.59	29	0.77	27	1.5	1.09	4.9	5.3	349	1.22	1.15	3.9	7.7	13.1	0.05	47	10.13	20.5	30.7671	26.2164	135	93	Never/former	0.74
NO	327	4.5	2.86	0.81	18	1.83	17	1.13	1.01	5.7	4.9	276	0.848	0.61	7.2	5.5	13.9	0.089	50	14.98	29.1	28.411	24.9064	130	85	Never/former	0.845361
NO	202	3.46	1.52	1.53	44	0.91	33	1.45	0.6	4.7	4.8	411	3.03	0.49	9.8	7.2	16	0.05	47	15.32	27.3	20.7151	19.3213	116	71	Never/former	0.866673
NO	179	4.47	2.89	1.36	30	0.49	32	1.36	0.96	5.3	5	309	0.722	0.06	4.9	5.5	33.3	0.05	51	29.31	87.7	23.6274	22.2041	142	71	Never/former	0.783784
NO	257	4.34	2.49	1	23	1.87	4	1.33	1	5.9	4.9	324	2.01	0.76	3.3	3.6	22.2	0.05	50	12.1	31.1	27.4274	33.5765	136.55	83.33	Never/former	0.966667
NO	309	3.82	2.25	1.27	33	0.66	20	1.28	0.7	4.3	5.3	337	1.93	0.61	2.3	1.8	11.8	0.157	50	6.54	23.3	24.8986	20.4529	128	79	Current	0.958333
YES	256	5.69	3.51	1.69	30	1.07	28	1.6	1.07	4.5	5	294	2.39	0.31	3.8	5.6	27.7	0.115	54	18.66	47.7	24.9123	25.3593	143	97	Never/former	1
NO	243	5.26	3.04	1.74	33	1.05	10	1.66	0.97	5.1	5.1	264	1.33	1.26	5.3	6.7	16.3	0.622	51	8.96	24.4	25.7589	24.6537	136	85	Never/former	0.811111
NO	244	3.79	2.41	1.12	30	0.57	10	1.22	0.74	4.6	5.3	309	2.04	0.83	1.5	3.2	19.9	0.05	48	15.54	34	29.8164	26.6436	114	74	Current	0.885714
NO	233	5.1	2.94	1.61	32	1.2	4	1.71	0.91	4.7	4.8	273	3.18	0.73	4.2	4.7	14.6	0.2	54	20.35	56.7	25.4877	23.4586	124	74	Never/former	0.873786
NO	202	3.43	1.59	1.59	46	0.56	24	1.45	0.69	4.5	4.8	471	2.11	0.02	6.1	2.9	34.8	0.059	46	23.56	50.1	27.8877	23.6295	130	72	Never/former	1
NO	222	3.95	1.62	2.08	53	0.54	5	1.85	0.59	4.6	5.1	354	3.25	6.19	1.8	6.4	27.4	0.067	46	12.88	20.9	28.7397	27.0556	135	75	Never/former	0.821782
YES	341	6.5	4.78	1.11	17	1.35	175	1.33	1.67	4.4	5.2	421	0.576	1.02	6	3.7	21.9	0.088	48	19.73	40.5	31.3671	26.3094	130	84	Never/former	0.973913
NO	359	5.54	2.37	2.26	41	2	10	2.4	0.99	5.6	5.3	190	1.95	3.46	3.9	6.2	5	0.059	46	0.62	200	31.7397	20.7612	113	63	Never/former	0.89646
NO	310	5.22	2.64	0.99	19	3.49	89	1.3	1.19	4.7	5.1	433	1.76	1.1	5.5	5	7.7	0.05	47	9.88	15.9	33.9863	28.4091	148	86	Never/former	0.932584
NO	233	3.06	0.96	1.92	63	0.39	6	1.61	0.4	4.4	4.9	321	2.49	0.58	3	2.7	37.5	0.05	50	23.99	82.1	20.2712	17.531	121	78	Current	0.89011
NO	271	4.68	2.58	1.71	37	0.86	7	1.35	0.71	4.9	5	295	3.26	0.61	2.6	5.5	22.4	0.05	50	15.04	29.2	21.2466	21.2245	158	100	Never/former	0.967033
NO	261	3.71	2.11	1.31	35	0.64	3	1.45	0.76	5.1	5	343	1.6	0.6	2.2	6.7	17.7	0.05	50	16.75	36.9	32.0548	23.8884	144	71	Never/former	0.847619
NO	236	7.56	5.92	0.49	6	2.54	80	0.77	2.26	5.6	5	311	1.42	1.5	3.4	8.1	5	0.05	52	5.22	8.2	32.0904	26.0276	138	86	Never/former	0.903046
YES	229	3.91	1.87	1.79	46	0.54	6	1.62	0.69	5.1	5.1	375	3.35	0.58	1.9	6.2	24.4	0.136	54	19.52	69	30.6356	26.0355	143	80	Never/former	0.807018
NO	258	5.54	3.22	1.28	23	2.29	264	1.57	1.3	4.9	4.7	438	2.33	3.99	11.8	9.6	15.1	0.094	49	16.01	26.5	25.3726	24.2202	105	68	Current	0.882979
NO	186	4.58	2.38	1.3	28	1.99	367	1.48	1.09	6.3	5.4	323	1.78	0.47	2.8	4	23	0.203	45	16.04	33.8	34.3014	24.7843	130	80	Never/former	0.88172
NO	389	5.08	3.18	1.29	25	1.35	24	1.43	1.04	5.6	5.1	381	1.5	1.48	3.3	3.3	14.9	0.05	53	11.08	45.7	28.3288	26.3158	154	96	Never/former	0.862745
NO	172	4.8	2.85	1.45	30	1.1	141	1.55	1.05	4.5	4.8	301	0.634	0.32	9.8	5.6	25.2	0.05	49	19.68	55.7	28.4055	24.2123	137	83	Never/former	0.966667
NO	204	5.96	3.42	2.04	34	1.08	4	2.2	1.12	4.7	4.7	301	2.78	1.03	3.8	3.8	30.7	0.127	51	19.38	23.6	31.1616	29.3878	148	98	Never/former	0.77
NO	318	5.85	3.53	1.53	26	1.74	135	1.62	1.31	5.8	5.1	558	1.91	2.47	9.9	3.4	24.7	0.26	52	8.96	11.1	26.1233	28.699	146	92	Never/former	0.821053
NO	243	6.66	4.1	2.22	33	0.75	36	2.02	1.34	4.4	5.2	433	3.06	2.03	6.3	4.5	12.8	0.05	50	15.16	40.1	32.0986	25.1474	129	85	Never/former	0.961538
NO	296	7.7	5.33	1.81	24	1.23	148	1.92	1.66	5.2	4.9	399	2.62	0.63	6.1	4.9	28.3	0.1	52	15.54	29.5	30.6274	29.668	131	83	Current	0.882979
NO	263	4.95	2.65	1.15	25	2.3	18	1.61	1.02	5	5.1	444	1.76	3.4	6	4.8	20.7	0.05	51	7.69	8.5	27.8959	36.523	132	77	Never/former	0.981818
NO	219	5.2	3.28	1.16	22	1.67	6	1.21	1.1	4.5	4.7	517	2.01	1.73	4.2	4	11.2	0.05	48	7.23	12.3	28.8301	27.0842	133	91	Never/former	0.910891
NO	268	3.08	2	0.84	27	0.53	5	1.01	0.7	5	4.8	295	3.54	0.8	5.8	3.8	16.6	0.056	47	16.72	43.8	26.863	24.9649	113	66	Never/former	0.900105
NO	203	2.53	1.48	0.89	35	0.36	7	0.97	0.55	4.9	4.5	352	2.69	0.73	4	5.1	39	0.102	45	19.45	33.6	21.1863	25.1474	125	75	Never/former	1.09677
YES	257	5.72	3.66	1.64	29	0.93	4	1.49	1.02	4.5	4.6	391	2.93	0.62	5.4	2.8	16.4	0.089	54	17.54	46.5	27.0795	24.4857	131	77	Never/former	1
NO	373	4.24	2.43	1.46	34	0.76	18	1.33	0.87	4.5	4.5	381	2	7.08	5.7	4	14.9	0.05	50	12.56	37.8	24.6466	29.0698	124	69	Never/former	1.14943
NO	377	4.88	3.25	1.12	23	1.12	7	1.21	1.04	5.1	4.6	299	1.24	2.72	4.8	2.5	24	0.05	52	16.05	27.9	26.3	27.1605	108	69	Current	0.896405
YES	302	6.31	4.1	1.22	19	2.18	7	1.54	1.43	4.6	5	500	2.13	1.06	3.3	4.2	25.4	0.05	50	13.03	26.3	25.8959	28.8089	122	81	Never/former	0.911789
NO	309	3.6	2.1	1.12	31	0.7	3	1.29	0.76	4.6	4.8	394	1.79	1.11	3.4	7.7	34.6	0.05	51	21.56	45	25.6137	25.3815	129	78	Never/former	0.878918
NO	203	5.19	2.69	2.14	41	0.79	18	1.92	0.92	4.8	5.1	348	2.78	0.44	4.6	3.3	5	0.05	48	15.71	36.7	28.0767	21.847	111	72	Current	0.86253
NO	227	3.59	1.9	1.25	35	0.97	23	1.39	0.74	5.1	5.1	380	1.3	2.31	3.4	3.7	21.6	0.139	48	13.37	28.4	24.7973	25.0593	125	72	Never/former	0.876046
NO	232	4.9	2.63	1.84	38	0.94	8	1.71	0.91	5.6	4.9	330	2.79	0.68	4.2	2.6	14	0.05	50	14.96	46.6	28.4575	25.7959	121	70	Never/former	0.894792
NO	325	3.72	2.22	1.15	31	0.76	61	1.25	0.83	5	4.8	214	2.47	0.52	1.9	4.7	18.7	0.219	51	16.92	41	27.337	27.4587	125	81	Never/former	0.889859
NO	214	4.66	2.62	1.59	34	1	18	1.57	0.82	4.6	4.8	335	1.63	0.75	2.3	6.6	15.3	0.111	49	20.54	45.5	28.463	21.7181	129	80	Never/former	0.850205
NO	208	4.36	2.59	1.31	30	1.02	13	1.38	0.85	5	4.8	468	1.61	1.02	4.1	4.2	11.5	0.074	52	14.49	34.8	29.6767	26.595	117	73	Never/former	0.897507
NO	335	7.3	4.63	0.9	12	3.9	80	1.14	1.58	4.3	5	259	1.36	2.69	4.2	4.4	10.5	0.102	49	14.48	27.3	29.274	23.0954	120	69	Current	0.90942
NO	366	3.44	1.52	1.56	45	0.8	5	1.41	0.61	5.1	4.9	326	2.19	0.85	4.8	3.1	26.6	0.05	47	6.27	15	30.674	25.6971	129	72	Never/former	0.912571
NO	227	5.92	3.61	1.76	30	1.2	126	1.64	1.25	5.2	4.5	497	1.11	1.45	2.4	6.2	35.7	0.142	49	22.24	39.5	26.2822	23.5294	128	75	Never/former	0.874629
YES	383	4.44	2.97	0.75	17	1.58	140	0.89	1.04	5.1	4.8	340	1.25	3.59	1.9	3.7	27.6	0.05	45	9.99	23.5	27.6274	33.0247	137	82	Never/former	0.939354
NO	423	4.15	2.67	1.1	27	0.83	5	1.14	0.91	5	4.8	587	0.78	2.18	1.4	2.1	22.7	0.05	47	9.74	23.6	32.9233	28.9979	125	80	Never/former	0.917128
NO	230	3.44	1.49	1.52	44	0.95	5	1.44	0.57	4.4	4.9	365	2.1	0.74	3.8	8.3	15.2	0.482	52	16.29	27.2	25.6959	21.3296	119	75	Never/former	0.885561
YES	327	7.92	6.03	1.21	15	1.49	10	1.41	1.74	5.5	4.8	295	1.89	1.11	3.9	3.9	10	0.24	48	18.66	45.3	35.6822	24.0741	117	73	Current	0.883862
NO	240	3.29	1.04	1.52	46	1.61	4	1.62	0.54	5.4	4.7	286	2.42	3.15	2.6	2.3	5	0.176	50	11.21	37.2	28.2027	23.9995	120	72	Never/former	0.897291
NO	178	3.73	1.98	1.19	32	1.23	3	1.17	0.8	5.6	4.9	188	2.55	1	3.6	4.8	5	0.421	54	13.8	45	23.7041	25.8264	107	71	Never/former	0.887649
